# Supplementary material for: Evidence for Prepulse Inhibition of Visually Evoked Motor Response in Drosophila melanogaster
Source: Biology (Basel). 2023 Apr 21;12(4):635. doi: 10.3390/biology12040635 (PMC10135638; doi:10.3390/biology12040635)
Supplement: Supplementary file 1 [file biology-12-00635-s001.zip]

Archive with 2 entries (2 files):
- Supplementary Files/Supplementary Data.zip
- Supplementary Files/Supplementary Figures.docx
